# Supplementary material for: Features of the Chemical Composition and Structure of Birch Phloem Dioxane Lignin: A Comprehensive Study
Source: Polymers (Basel). 2022 Feb 28;14(5):964. doi: 10.3390/polym14050964 (PMC8912895; doi:10.3390/polym14050964)
Supplement: Supplementary file 1 [file polymers-14-00964-s001.zip]

Archive with 1 entries (1 files):
- polymers-1615931-supplementary.pdf
